# Supplementary material for: Patient and Healthcare Professional Reflections on Consenting for Extra Bone Marrow Samples to a Biobank for Research—A Qualitative Study
Source: Curr Oncol. 2025 Mar 19;32(3):179. doi: 10.3390/curroncol32030179 (PMC11941294; doi:10.3390/curroncol32030179)
Supplement: Supplementary file 1 [file curroncol-32-00179-s001.zip]

Archive with 2 entries (2 files):
- Table S1 .pdf
- Table S2 .pdf
